# Supplementary material for: Genotyping and drug susceptibility profiling of Prototheca sp. strains isolated from cases of protothecosis in dogs
Source: J Vet Intern Med. 2024 Nov 20;39(1):e17173. doi: 10.1111/jvim.17173 (PMC11627519; doi:10.1111/jvim.17173)
Supplement: Supplementary file 1 — Table S1. Details of the 28 Prototheca sp. strains isolated from cases of protothecosis in dogs. [file JVIM-39-e17173-s002.xlsx]

## Sheet: Supplementary Table 1
Supplementary Table 1. Details of the 28 Prototheca sp. strains isolated from cases of protothecosis in dogs.
No.	Strain designation	Species identification		cytb GenBank accession no.	Clinical sample	Breed	Sex	Age	Country	Year1	Type of infection	Treatment	Outcome	Diagnostic method			Underlying condition	Source of infection	Reference	AMB		EFZ		FLU		ITZ		KTZ		RVZ
		Original identification	Final identification											H.-P.	CUL.	MOL.				MIC	MAC	MIC	MAC	MIC	MAC	MIC	MAC	MIC	MAC	MIC	MAC
1.	BP1	P zopfii	P bovis	OQ869619	ND	ND	ND	ND	Brazil	ND	ND	ND	ND	ND	ND	ND	ND	UNS	ND	4	4	0.5	0.5	128	128	32	32	16	16	0.5	0.5
2.	BP2	P zopfii	P bovis	OQ869620	ND	ND	ND	ND	Brazil	ND	ND	ND	ND	ND	ND	ND	ND	UNS	ND	8	8	0.5	0.5	16	16	2	4	16	16	0.25	0.5
3.	Bras14	P zopfii II	P bovis	OQ869621	Faeces	Mixed-breed	M	8	Brazil	2009	Enteric	NST	Cure	+	+	+	ND	contact with cattle	1	4	4	0.125	0.125	128	128	32	32	16	16	0.5	0.5
4.	Bras23	P zopfii II	P bovis	OQ869622	CSF, heart, cerebellum, cerebral cortex, skeleton muscle	Boxer	F	2	Brazil	2017	Systemic	DOX+DXM	Death	+	+	+	ND	UNS	2	8	8	0.0625	0.0625	128	128	32	32	16	16	0.25	0.5
5.	DAW	P zopfii II	P bovis	OQ869636	Rectal swab	ND	ND	ND	UK	2006	Enteric	ND	ND	ND	+	ND	ND	UNS	ND	4	4	0.25	0.5	128	128	32	32	16	16	0.5	0.5
6.	PBC	P bovis	P bovis	OQ883868	Colon brush	Mixed-breed	M	ND	Japan	ND	Enteric	ND	Death	ND	+	ND	ND	UNS	ND	1	2	0.125	0.25	128	128	128	128	16	16	1	2
7.	PRO-EM-SPC 21	P zopfii II	P bovis	OQ869630	Lymph node	ND	ND	ND	Italy	ND	Systemic	ND	ND	ND	ND	ND	ND	UNS	ND	8	8	0.25	1	32	32	16	16	32	32	0.5	1
8.	P232	P zopfii II	P bovis	MF163470	ND	ND	ND	ND	Germany	ND	Enteric	ND	Euthanasia	ND	+	ND	ND	UNS	ND	0.5	0.5	0.25	1	16	16	16	32	16	16	1	2
9.	P233	P zopfii II	P bovis	OQ869623	Faeces, urine, blood	ND	ND	ND	Germany	ND	Systemic	ND	ND	ND	+	ND	ND	UNS	ND	1	1	0.25	0.25	16	16	32	32	16	16	0.5	0.5
10.	P280	P zopfii II	P bovis	OQ869624	Faeces, urine, blood	ND	ND	ND	Germany	ND	Systemic	ND	ND	ND	+	ND	ND	UNS	ND	1	1	0.125	0.25	64	64	32	64	8	32	0.25	1
11.	P310	P zopfii II	P bovis	OQ869625	Faeces, urine, blood	ND	ND	ND	Germany	ND	Systemic	ND	ND	ND	+	ND	ND	UNS	ND	1	1	0.25	0.5	64	64	32	64	16	64	1	2
12.	P511	P zopfii II	P bovis	OQ869626	Eye	ND	ND	ND	Germany	ND	ND	ND	ND	ND	+	ND	ND	UNS	ND	1	1	0.25	0.5	64	64	32	64	16	32	1	2
13.	P528	P zopfii II	P bovis	OQ869627	Urine	ND	ND	ND	Germany	ND	ND	ND	ND	ND	+	ND	ND	UNS	ND	1	1	0.25	0.5	64	64	32	32	16	32	0.5	1
14.	P541	P zopfii II	P bovis	OQ869628	Urine	ND	ND	ND	Germany	ND	ND	ND	ND	ND	+	ND	ND	UNS	ND	0.25	0.5	0.0625	0.0625	32	64	4	32	4	8	0.125	0.25
15.	WP1	P zopfii	P bovis	OQ869631	Faeces	ND	ND	ND	Italy	2017	Systemic	ND	ND	ND	+	+	ND	UNS	ND	1	1	0.0625	0.125	32	32	64	64	32	32	0.0625	0.125
16.	WP2	P zopfii	P bovis	OQ869632	Colon brush	ND	ND	ND	Italy	2017	Systemic	ND	ND	ND	+	+	ND	UNS	ND	4	4	0.03125	0.0625	128	128	8	8	2	4	0.125	0.25
17.	256/2021 UFPR	P bovis	P bovis	OQ869617	Intestinal mucosa and skin tissue	Mixed-breed	F	9	Brazil	2021	Systemic	ITZ	Death	+	+	ND	ND	UNS	ND	0.5	0.5	0.125	0.125	64	64	32	32	8	16	0.5	1
18.	3826	P bovis	P bovis	OQ869629	Urine	Mixed-breed	M	4	Italy	2021	Systemic	ND	ND	-	+	+	ND	UNS	3	2	2	0.5	0.5	16	16	16	32	16	16	2	2
19.	3848	P bovis	P bovis	OQ869615	Urine	Bull arab	M	1.5	Australia	2021	Systemic	ND	ND	-	+	+	ND	UNS	3	2	2	0.125	0.125	16	16	16	32	16	16	0.5	1
20.	3849	P bovis	P bovis	OQ869616	Subretinal fluid	Labrador	F	2	Australia	2021	Systemic	ND	ND	-	+	+	ND	UNS	3	2	2	0.125	0.125	16	16	16	16	16	16	0.5	0.5
21.	77/ACT-16	Prototheca sp.	P bovis	OQ869618	ND	ND	ND	ND	Brazil	ND	ND	ND	ND	ND	ND	ND	ND	UNS	ND	8	8	0.5	0.5	128	128	32	32	32	32	2	2
22.	WP3	P zopfii	P ciferrii	OQ869633	Colon brush	Mixed-breed	F	6	Italy	2021	Chronic colitis	ITZ	Improvement	ND	+	+	ND	UNS	ND	8	8	0.015625	0.015625	16	16	2	2	1	1	0.25	0.25
23.	WP4	P ciferrii	P ciferrii	OQ869634	Lymph node	Mixed-breed	ND	8	Italy	2021	Systemic	ND	ND	+	+	+	ND	UNS	3	1	1	0.0625	0.0625	16	16	2	2	2	2	0.125	0.25
24.	Japan 6	P wickerhamii	P wickerhamii	OQ883865	Skin lesion	Maltese	F	4	Japan	2006	Systemic	ND	Euthanasia	+	+	+	ND	UNS	4	2	2	0.015625	0.015625	16	16	4	4	32	32	32	32
25.	P543	P wickerhamii	P wickerhamii	OQ883866	Nose	ND	ND	ND	Germany	ND	ND	ND	ND	ND	+	ND	ND	UNS	ND	1	1	0.0078125	0.015625	32	64	16	32	1	1	0.015625	0.03125
26.	WP5	P wickerhamii	P wickerhamii	OQ869635	Rectal swab	French bulldog	F	3	Italy	2021	Cutaneous	ITZ	Cure	+	+	+	ND	UNS	3	0.5	1	0.0078125	0.015625	16	16	32	32	4	4	0.03125	0.03125
27.	059/19	P wickerhamii	P wickerhamii	OQ106961	Cutaneous exudate	Mixed-breed	F	1.5	Brazil	2019	Cutaneous	ITZ	Cure	+	+	+	ND	contact with sewage water	5	1	1	0.03125	0.03125	64	64	32	32	16	16	0.0625	0.125
28.	3847	P wickerhamii	P wickerhamii	OQ883867	Cutaneous swab	Dachshund	M	13	Australia	2021	Cutaneous	ND	ND	-	+	+	ND	UNS	3	0.5	1	0.03125	0.0625	64	64	8	8	2	2	0.03125	0.03125
1 Year of publication if given or year of actual identification
Abbreviations: MIC, minimal inhibitory concentration; MAC, minimal agicidal concentration; AMB, amphotericin B; DOX, doxycycline; DXM, dexamethasone; EFZ, efinaconazole; FLU, fluconazole; ITZ, itraconazole; KTZ, ketoconazole; RVZ, ravuconazole;
ND, no data; UNS, unspecified.
					8

## Sheet: References
No.	Reference
1	Ribeiro MG, Rodrigues de Farias M, Roesler U, et al. Phenotypic and genotypic characterization of Prototheca zopfii in a dog with enteric signs. Res Vet Sci. 2009;87:479-481.
2	Sonne L, Conceição de Oliveira E, Froner Argenta F, et al. Prototheca zopfii genotype 2 disseminated infection in a dog with neurological signs. Cienc Rural. 2017;47:e20160877.
3	Falcaro C, Furlanello T, Binanti D, et al. Molecular characterization of Prototheca in 11 symptomatic dogs. J Vet Diagn Invest. 2021;33:156-161.
4	Tsuji H, Kano R, Hirai A, et al. An isolate of Prototheca wickerhamii from systemic canine protothecosis. Vet Microbiol. 2006;118:305-311.
5	Gmyterco VC, Jagielski T, Baldasso G, Bacher LH, Ribeiro MG, de Farias MR. Cutaneous protothecosis in a dog successfully treated with oral itraconazole in pulse dosing. Acta Vet Scand. 2023;65:7.
